# Supplementary material for: The Updated Dual Burden of Malnutrition Among Vietnamese School-Aged Children: A Nationwide Cross-Sectional Study
Source: Nutrients. 2025 Oct 31;17(21):3446. doi: 10.3390/nu17213446 (PMC12609402; doi:10.3390/nu17213446)
Supplement: Supplementary file 1 [file nutrients-17-03446-s001.zip]

Archive with 1 entries (1 files):
- nutrients-3911914-supplementary.pdf
